# Supplementary material for: Synthesis and Systematic Study on the Effect of Different PEG Units on Stability of PEGylated, Integrin-αvβ6-Specific A20FMDV2 Analogues in Rat Serum and Human Plasma
Source: Molecules. 2022 Jul 6;27(14):4331. doi: 10.3390/molecules27144331 (PMC9316855; doi:10.3390/molecules27144331)
Supplement: Supplementary file 1 [file molecules-27-04331-s001.zip]

Archive with 1 entries (1 files):
- molecules-172276-supplementary.pdf
